# Supplementary material for: Arterial Blood Gas Analysis and Clinical Decision-Making in Emergency and Intensive Care Unit Nurses: A Performance Evaluation
Source: Healthcare (Basel). 2025 Jan 28;13(3):261. doi: 10.3390/healthcare13030261 (PMC11816711; doi:10.3390/healthcare13030261)
Supplement: Supplementary file 1 [file healthcare-13-00261-s001.zip]

Archive with 1 entries (1 files):
- healthcare-3416177-supplementary.pdf
